# Supplementary material for: Small molecule Photoregulin3 prevents retinal degeneration in the RhoP23H mouse model of retinitis pigmentosa
Source: eLife. 2017 Nov 17;6:e30577. doi: 10.7554/eLife.30577 (PMC5693111; doi:10.7554/eLife.30577)
Supplement: Figure 1—figure supplement 1—source data 1. [file elife-30577-fig1-figsupp1-data1.xlsx]

## Sheet: FIgure S1
S1A
	Biological Replicate 1	Biological Replicate 2	Biological Replicate 3	Biological Replicate 4	mean
DMSO	100.383	107.334	105.143	127.37	110.057
PR3 1uM	60.747	60.2552	59.3462	58.4011	59.6874
S1C
	Biological Replicate 1	Biological Replicate 2	Biological Replicate 3	mean
DMSO	0.442221	0.430212	0.380985	0.417806
PR3 1uM	1.14959	1.87915	1.20841	1.41238
S1D
	Biological Replicate 1	Biological Replicate 2	Biological Replicate 3	Biological Replicate 4	mean
DMSO	359.028	368.784	357.861	390.828	369.125
PR3 1uM	327.722	326.157	312.433	322.604	322.229
S1E
	Rhodopsin (ΔCt from Gapdh)
	Biological Replicate 1	Biological Replicate 2	Biological Replicate 3	Biological Replicate 4	mean
DMSO	-7.99667	-7.64667	-8.07333	-7.36333	-7.77
PR3 0.3uM	-8.75667	-9.28	-9.52667	-9.22667	-9.1975
	Prdm1 (ΔCt from Gapdh)
	Biological Replicate 1	Biological Replicate 2	Biological Replicate 3	Biological Replicate 4	mean
DMSO	-6.27667	-7.28	-6.73	-7.22	-6.87667
PR3 0.3uM	-6.38667	-6.46	-6.91667	-6.79667	-6.64
